# Supplementary material for: Polynucleotides Enhance Collagen Synthesis via Modulating Phosphoenolpyruvate Carboxykinase 1 in Senescent Macrophages: Experimental Evidence
Source: Int J Mol Sci. 2025 Sep 7;26(17):8720. doi: 10.3390/ijms26178720 (PMC12429772; doi:10.3390/ijms26178720)
Supplement: Supplementary file 1 [file ijms-26-08720-s001.zip]

Archive with 1 entries (1 files):
- ijms-3843907-supplementary.pdf
